# Supplementary material for: Air transportation carbon dioxide emission forecasting: An improved back propagation neural network
Source: PLoS One. 2025 Oct 7;20(10):e0333226. doi: 10.1371/journal.pone.0333226 (PMC12503334; doi:10.1371/journal.pone.0333226)
Supplement: S1 Data — (XLSX) [file pone.0333226.s001.xlsx]

## Sheet: Sheet1
year	CO2 Emissions (C)		Actual value	predicted value
1985	2.0922			ISSA-BP	BP	ISSA-SVM	SVM			Variable	Symbol	Unit	Mean	Std. D.	Max.	Min.
1986	2.4726	Training set	3.0749	3.08634	4.18123	6.2688	4.02658			Carbon emissions	C	Million tons	32.8934	33.0885	116.948	2.0922
1987	3.0749		12.2679	12.4093	12.985	15.6389	14.4466			Energy consumption	E	Million tons	10.3767	10.438	36.892	0.66
1988	3.1383		56.6479	57.3643	56.3594	54.6131	59.2785			Transportation revenue	Y	100 million yuan	16.8251	18.0598	60.1837	0.1851
1989	3.2017		52.1877	52.0926	42.3449	50.6248	53.5955			Total transport turnover	R	10,000 tkm	3.38547e+06	3.6889e+06	12932530	127102
1990	3.7723		3.7723	3.62933	4.78194	6.54667	4.2194			Total transportation volume	Q	10,000 tons	1876.79	1902.69	6693.14	86.7359
1991	4.1844		79.4022	80.0774	79.269	76.2155	78.3566			Energy intensity	EI	10，000 ton/10,000 tkm	0.3647	0.0689	0.5193	0.2843
1992	5.389		19.1785	19.2581	19.6683	21.7043	19.1787
1993	6.6887		3.2017	3.13497	4.23797	4.9082	4.17657
1994	7.4495		63.3398	63.2066	63.3778	58.563	63.2184
1995	8.5907		4.1844	4.20786	4.97563	7.36633	7.08407
1996	9.5417		25.0113	25.0046	25.5195	28.2781	25.0161
1997	10.3976		10.3976	10.4677	11.2199	11.8931	12.5661
1998	11.9826		3.1383	3.11329	4.09691	7.9408	5.677
1999	12.2679		35.821	35.8305	35.9668	39.9024	37.641
2000	15.6598		5.389	5.4654	6.00335	7.99359	8.58679
2001	16.9912		6.6887	6.80472	7.6733	7.28533	7.81191
2002	19.02		2.0922	1.86891	3.63377	5.28126	5.29
2003	19.1785		16.9912	16.9712	17.4236	14.5817	14.8383
2004	25.0113		8.5907	8.68707	9.37559	11.077	11.6964
2005	27.8326		89.2323	89.1309	88.8995	86.0493	88.8954
2006	31.7317		109.761	109.622	109.657	112.116	111.837
2007	35.821		7.4495	7.5763	8.4807	7.74456	9.08905
2008	37.2475		19.02	19.0847	19.5237	19.7667	18.2334
2009	41.6538		15.6598	15.5961	16.7287	12.4818	12.4742
2010	48.5327		9.5417	9.62285	10.3542	12.7416	12.7219
2011	52.1877		116.948	116.808	116.887	113.757	113.743
2012	56.6479		37.2475	37.2285	37.219	40.4276	38.5788
2013	63.3398		2.4726	2.52082	3.78086	4.21903	4.44655
2014	70.2472	test set
2015	79.4022		27.8326	27.7759	28.3908	31.0092	27.94
2016	89.2323		41.6538	41.5397	43.6509	43.1593	42.0891
2017	100.597		11.9826	12.0872	13.2287	9.8648	10.6195
2018	109.761		70.2472	71.3662	71.1665	66.2168	70.0533
2019	116.948		48.5327	48.1111	47.3661	49.5283	51.4561
			100.597	99.6585	101.316	97.3972	102.395
			31.7317	31.6867	32.1121	34.9204	32.3695
